# Supplementary material for: Evaluation of the Health Status of Largemouth Bass (Micropterus salmoides) at Different Stocking Densities Under the “168” Aquaculture Model Based on an Integrated Analysis of Liver Histology, Biochemistry, Transcriptomics, and Metabolomics Data
Source: Animals (Basel). 2026 Jul 7;16(13):2099. doi: 10.3390/ani16132099 (PMC13360063; doi:10.3390/ani16132099)
Supplement: Supplementary file 1 [file animals-16-02099-s001.zip]

Archive with 1 entries (1 files):
- animals-4369566-supplementary.pdf
